# Supplementary material for: Plasma and urinary metabolomic profiles of Down syndrome correlate with alteration of mitochondrial metabolism
Source: Sci Rep. 2018 Feb 14;8:2977. doi: 10.1038/s41598-018-20834-y (PMC5813015; doi:10.1038/s41598-018-20834-y)
Supplement: Supplementary file 1 — Dataset 1 [file 41598_2018_20834_MOESM1_ESM.xlsx]

## Sheet: Plasma_All
Manuscript Title: Plasma and urinary metabolomic profiles of Down syndrome correlate with alteration of mitochondrial metabolism.
Authors: Maria Caracausi, Veronica Ghini, Chiara Locatelli, Martina Mericio, Allison Piovesan, Francesca Antonaros, Maria Chiara Pelleri, Lorenza Vitale, Rosa Anna Vacca, Federica Bedetti, Maria Chiara Mimmi, Claudio Luchinat, Paola Turano, Pierluigi Strippoli and Guido Cocchi.
Supplementary Dataset S1. Metabolite levels in plasma. "DS" prefix=sample from subject with DS; "n" prefix=sample from healthy subjects; value "0" is to be intended as "below the detection limit".
Case	Sex	Age	Fasting	leucine	isoleucine	valine	lactate+threonine	alanine	acetate	pyruvate	acetone	glutamine	citrate	glycine	creatine	creatinine	lactate	glucose	mannose	tyrosine	histidine	phenylalanine	formate	fumarate	threonine	glycerol	lysine	acetatoacetate	methionine	unk1	unk2	unk3	3-hydroxybutyrate	succinate	2-hydroxybutyrate	glutamate
DS041	M	6.1	YES	381.349	111.184	915.011	5854.16	930.528	230.754	601.903	135.221	197.528	122.857	456.216	189.768	115.35	1148.61	2150.96	17.4129	172.241	93.7114	115.873	47.905	3.8384	63.3499	132.497	54.5395	127.971	198.18	63.5546	1.03559	28.4068	310.449	20.1255	356.694	141.968
DS049	M	5.77	YES	330.207	98.8046	816.596	2205.7	759.803	79.6666	425.379	315.5	218.706	121.184	476.49	132.443	115.151	410.395	2507.67	71.2137	82.4511	88.2212	102.799	27.6744	3.62154	27.7756	79.592	54.1969	129.194	212.459	61.5866	0	164.55	132.383	26.0279	31.0069	54.0372
DS050	F	9.98	NO	326.888	111.745	807.588	2709.91	1114.22	107.284	473.488	119.298	229.309	115.5	515.574	199.133	140.201	497.914	2622.3	24.5401	107.57	94.6614	118.884	28.372	1.50257	45.8006	66.3793	77.0413	127.243	237.75	46.6017	0	14.1799	171.942	13.9352	58.6974	56.2715
DS051	F	10.01	YES	394.935	116.948	1064.61	2095.66	758.97	284.552	393.074	85.9436	201.843	130.178	476.51	148.068	127.616	397.74	2545.48	16.2839	104.052	99.0531	96.9052	22.6492	0.986393	19.3163	87.7574	43.7991	134.363	203.006	63.0134	0	7.29653	156.968	14.0636	383.764	57.7987
DS052	M	7.04	NO	307.794	94.3883	789.752	1994.51	830.178	167.801	443.914	97.8026	193.306	82.5739	501.109	159.385	143.248	383.085	2550.77	23.615	96.8911	79.8092	130.372	43.8895	3.74247	60.5156	143.565	54.6204	118.459	250.134	41.8861	0	11.5251	102.958	21.2058	281.763	87.3789
DS053	F	5.02	YES	385.317	127.434	1078.28	5663.87	828.603	182.356	969.937	136.371	186.351	100.284	390.912	204.356	81.0002	1116.11	2174.57	24.8579	86.9955	103.222	160.218	41.927	3.16237	20.5058	90.8741	93.4542	58.3646	236.055	49.2414	0	26.3455	177.384	28.1153	70.7029	66.0995
DS059	F	7.01	YES	179.717	49.9159	454.143	1602.3	787.223	98.51	286.873	139.472	191.823	125.954	416.887	135.376	106.545	322.733	2473.93	19.2697	130.323	66.6206	103.854	20.9467	1.47218	106.938	721.841	30.5673	208.105	257.35	30.9525	0	31.4097	307.928	22.1243	189.464	58.3179
DS060	M	3.02	NO	286.385	79.7527	677.242	9815.29	1174.26	84.6306	641.951	80.4412	224.597	152.029	427.603	21.42	126.504	1938.64	2988.37	34.0995	165.432	92.2938	110.288	19.5346	2.89544	20.4835	121.244	37.2207	68.7656	145.058	28.4186	6.55195	46.4631	133.392	38.3769	348.301	72.8023
DS061	M	11.02	YES	234.193	65.1109	643.118	7718.19	967.82	139.13	713.991	94.3314	164.632	89.2035	380.109	221.758	59.3387	1524.26	2194.4	19.0207	74.3544	93.9802	120.05	27.1292	3.47039	13.7379	25.4662	47.9826	34.7271	191.03	35.8598	0	40.0694	54.2523	30.4378	55.729	92.4965
DS062	M	21.95	YES	411.053	120.75	915.856	2683.99	1130.68	121.08	387.296	124.109	235.084	141.987	454.219	43.8956	175.218	570.454	2704.75	19.1825	115.28	77.0626	129.796	49.5297	2.02573	70.4746	31.4533	52.2668	66.1096	165.094	60.0047	1.07604	16.9678	82.2393	27.9937	458.31	93.7335
DS063	F	4.94	YES	268.912	80.4372	666.521	3897.88	1092.35	188.924	631.934	57.7927	208.315	79.1742	503.187	133.698	60.9642	755.937	2269.1	11.3446	94.2325	85.9593	98.1637	64.1171	1.51622	28.2521	53.0616	77.1825	111.401	168.276	45.9379	0	20.4971	47.4757	29.7416	384.269	84.2083
DS064	M	8.02	NO	339.434	95.226	696.394	2730.29	1249.97	107.88	397.538	32.769	223.348	120.262	686.506	146.701	78.5505	511.063	2136.07	14.8256	99.96	133.322	95.7934	67.49	1.02922	51.3008	521.268	62.7573	20.745	229.788	44.7842	0	187.873	81.2102	37.9402	247.182	86.0445
DS066	M	11.1	YES	346.517	107.694	808.522	2792.73	712.899	92.5187	393.703	159.342	214.58	89.5556	569.959	73.387	130.646	523.576	2278.88	27.8446	138.848	102.83	135.758	39.8866	1.87057	41.375	66.0821	35.657	152.474	225.746	61.2383	1.30715	173.871	212.111	23.5101	295.869	112.009
DS067	M	3.01	NO	318.99	120.85	641.222	5645.03	1807.52	65.5869	628.926	82.8727	229.194	118.184	600.637	154.813	48.3448	1092.02	2296.83	14.6998	142.329	87.0927	144.745	60.5099	2.65037	51.5462	435.043	53.2918	111.648	0.94235	65.4206	3.78733	24.4001	61.6639	19.112	714.692	160.853
DS069	F	9.09	YES	302.266	100.555	834.405	4377.17	952.634	204.163	579.532	91.7142	218.703	106.499	642.643	167.326	114.471	863.602	2495.68	10.7919	128.71	88.6654	148.72	37.6662	3.13518	18.9104	69.7606	76.9767	89.2585	265.627	49.1148	0	19.5606	130.012	21.5286	290.338	94.8105
DS070	M	3.2	NO	506.196	188.049	1178.83	4339.75	1104.28	222.712	980.616	209.08	259.742	95.8995	558.355	469.954	152.533	823.178	2130.39	22.6787	107.788	116.716	191.296	51.9623	4.08886	37.0237	69.4238	93.1449	57.7391	4.18063	61.6761	0	18.5898	128.398	23.774	50.0248	145.626
DS071	F	21.03	YES	345.723	122.678	983.179	3850.67	1157.71	190.287	502.201	113.244	207.86	97.2152	521.013	91.9105	152.561	737.247	2452.55	33.622	179.251	66.9446	155.029	35.7212	0.845373	39.7401	455.301	35.9514	38.6781	237.997	55.3935	0	25.0514	92.091	13.6362	491.989	89.6476
DS072	M	3.99	YES	384.671	110.044	974.328	5750.05	826.017	205.737	1129.21	488.991	201.009	95.4596	548.596	220.951	92.7609	1142.37	1756.23	10.7385	121.773	70.7329	122.178	45.1079	2.4506	18.0258	81.66	72.8136	283.903	162.832	53.4126	0	32.3345	748.524	16.9774	422.061	68.8364
DS073	F	2.05	NO	342.897	101.09	806.417	4487.63	1042.25	412.532	584.679	214.689	194.315	141.812	511.196	222.277	63.9792	872.642	2493.56	21.0969	91.5292	91.1999	128.604	56.8541	3.39724	23.3624	69.6486	49.3144	208.858	114.752	44.2937	0	18.6037	299.531	14.9867	540.157	96.1093
DS074	M	6.04	NO	358.616	106.722	840.389	4356.92	1017.33	143.052	600.414	92.8031	234.125	133.825	514.405	250.069	80.6857	857.819	2538.84	0.275574	120.424	115.763	121.016	37.8039	1.60574	19.8654	63.3319	49.7144	77.3646	155.573	30.9973	0	18.7379	74.6565	16.658	40.2346	107.986
DS075	M	5.71	YES	430.508	122.225	941.986	2836.59	652.446	277.83	428.513	726.028	194.399	115.322	505.815	194.788	130.293	547.568	1998.28	26.6179	64.8996	71.0398	88.3072	55.2618	3.69746	12.9842	184.616	30.5193	971.476	259.123	58.1856	0.869188	16.1816	1576.11	19.1404	281.855	88.938
DS076	M	2.54	NO	364.474	130.132	753.628	3182.42	777.548	159.366	407.998	77.1418	173.572	101.722	372.468	217.701	95.1496	620.892	1951.92	12.675	116.982	79.8328	102.549	24.2532	0.551783	15.9975	41.6952	64.4355	30.8984	165.476	34.6209	0	11.9444	54.1144	15.3647	25.947	118.555
DS078	M	7.7	NO	315.891	98.2092	734.082	4101.11	1312.2	272.43	458.51	58.4278	234.421	137.221	628.763	176.847	130.438	811.549	2664.16	14.2296	131.8	115.077	100.493	45.6723	1.06685	21.4067	485.458	69.3521	140.169	142.653	31.2544	0	20.7308	46.5393	32.2146	378.803	95.956
DS079	F	12.97	YES	432.49	149.445	1026.9	4236.45	1353.51	241.096	722.687	152.943	253.174	121.625	595.311	47.489	159.453	808.013	2561.52	19.4626	140.041	147.33	131.489	41.0543	4.43649	32.8913	89.1735	97.86	136.973	259.471	51.0747	2.57504	15.212	136.126	21.5756	29.8194	148.411
DS080	F	11.08	NO	420.498	145.218	994.35	5259.2	1379.16	162.347	569.784	66.6785	293.645	133.253	452.097	187.864	151.819	1022.52	2811.22	25.5654	141.243	106.843	137.38	34.736	4.27736	34.8537	556.103	64.1259	139.311	264.197	35.7266	12.1992	27.0187	49.2538	25.1394	607.449	133.335
DS081	F	8.02	NO	449.994	142.927	1057.68	2486.46	979.713	247.57	484.353	119.268	230.438	126.268	332.474	149.691	155.529	479.353	2272.59	12.3518	172.251	92.5585	149.268	42.9663	4.20779	24.432	57.5367	73.1467	86.1311	227.771	51.2019	0	8.84474	75.0117	17.0287	50.0976	130.994
DS082	F	29.26	YES	389.187	133.777	892.463	3973.95	1220.52	127.508	565.167	82.9223	220.169	65.4795	754.702	127.362	164.815	818.907	2253.67	19.0507	155.761	129.968	158.643	26.6353	5.5606	87.6384	357.495	101.469	47.2473	187.9	40.3629	0	16.6759	50.1194	18.1389	259.116	124.069
DS083	F	25.23	YES	351.519	101.333	787.179	3460.29	1127.52	275.534	548.321	117.087	171.848	108.926	547.23	61.2471	225.853	696.517	2076.62	21.3312	113.328	107.877	145.078	45.7442	1.57481	143.926	377.156	70.857	49.4407	93.7549	25.7616	0	13.5428	80.2028	17.6118	293.077	0.623449
DS084	M	17.99	YES	434.449	141.794	1022.63	3912.7	1024.81	107.453	556.744	68.6739	207.995	97.2747	474.35	44.6315	215.63	769.772	2390.55	21.9693	123.737	114.292	161.672	31.2154	3.39872	38.8863	427.626	58.9226	71.4314	148.631	63.2673	0	23.2386	46.6185	17.4115	276.024	112.442
DS085	M	14.08	YES	439.828	131.56	995.388	6964.38	1358.46	83.8265	633.762	62.1237	201.436	81.7949	567.466	140.493	183.702	1395.79	2464.75	23.7224	148.962	107.378	141.052	30.2352	2.32318	58.8019	23.623	70.3061	43.4881	193.331	38.2199	0	39.0518	28.6231	29.53	52.4082	93.3815
DS086	F	6.96	NO	254.891	100.551	793.836	5932.71	1047.86	197.582	692.597	82.7475	165.689	95.1706	599.383	208.45	78.9104	1097.98	2792.77	25.0401	93.4343	74.3275	113.675	44.9794	2.4723	11.1236	57.5703	31.1068	31.6887	414.269	42.26	0	24.8629	40.3525	15.4401	0.259209	117.213
DS087	M	3.15	NO	388.512	115.075	947.486	5827.81	1373.48	264.966	477.254	76.4086	216.783	111.678	430.112	270.622	86.6925	1147.35	2485.78	11.1415	178.896	106.29	140.858	56.0159	3.11365	96.5352	51.8072	47.9825	35.3601	254.532	43.0871	0.249145	28.1711	56.4739	20.9612	375.549	135.896
DS088	F	12	YES	243.968	85.851	592.581	11052.7	1192.8	177.689	807.856	89.2967	220.569	123.737	716.273	113.569	100.862	2190.36	3235.08	10.8478	129.106	91.8099	83.1706	40.9561	3.63674	16.7845	132.894	70.3878	16.99	163.311	33.9312	0	53.3753	90.4033	57.8738	388.517	100.474
DS089	F	20.73	YES	337.455	95.5813	785.292	3774.27	778.705	255.106	615.279	140.415	150.606	148.835	381.108	80.7487	208.849	731.722	2278.63	28.0095	93.2324	53.8677	100.812	68.254	4.58882	65.8333	189.538	36.4427	140.919	185.959	61.1034	0	14.5071	262.706	28.3506	476.352	83.4821
DS090	M	28.02	YES	361.718	100.784	772.306	2138.59	1071	538.129	363.601	96.6512	209.782	99.2653	660.182	36.4624	200.036	364.213	2444.21	35.033	87.6449	110.186	118.006	110.644	1.38947	39.6985	45.7699	74.6062	58.1426	227.702	45.7103	0	12.7853	91.1109	26.6462	120.947	69.6187
DS091	M	11.09	YES	361.319	126.691	903.308	4138.68	1150.42	281.54	481.762	50.6451	222.147	116.381	602.612	178.071	119.231	799.143	2482.25	20.0266	155.178	86.7648	144.008	62.9394	3.5817	124.854	568.588	72.0935	42.3743	252.946	75.6972	2.18474	14.9781	26.9536	25.442	401.92	106.704
DS092	F	16.26	YES	458.048	158.124	1050.73	2623.77	1446.39	279.961	360.562	73.3488	256.123	77.5593	491.322	82.4611	127.924	511.465	2359.06	20.8269	142.764	104.691	84.9952	56.267	0.847564	36.1971	29.5539	56.2077	19.3138	138.736	42.9089	0.742841	6.25249	33.8452	15.2441	91.7907	114.461
DS093	M	9.99	NO	379.632	139.937	934.481	4509.72	1481.3	145.457	451.63	74.9021	228.138	108.634	498.152	48.3374	145.887	834.95	2107.93	19.8605	138.113	63.6056	92.5416	55.687	6.97261	23.2871	36.5701	45.7132	15.9127	220.601	43.123	0	9.70752	40.2617	44.3208	0	101.505
DS094	F	23.23	YES	318.951	96.6281	776.302	2366.04	980.372	196.869	371.822	65.2407	223.218	87.0973	471.28	55.302	180.085	437.587	2204.43	3.32848	110.928	96.0922	129.021	47.9559	4.6997	70.9977	293.495	71.0244	35.907	176.814	55.1906	0	165.392	43.6299	22.3104	311.459	64.96
DS095	M	8.04	NO	357.256	88.0911	861.659	3243.79	764.293	222.465	466.882	63.5854	146.497	65.0481	422.967	123.328	97.2512	640.832	2106.73	17.4279	118.834	81.4555	107.791	63.4901	1.39536	11.5363	42.814	49.9457	80.3593	209.091	57.4086	0	13.8309	205.456	14.9362	325.606	39.0378
DS097	M	13.03	YES	315.444	94.5535	703.213	2141.19	719.281	182.425	303.855	370.575	232.796	143.112	519.914	106.925	143.003	404.056	2301.92	20.63	115.612	92.3307	99.0367	40.983	1.18106	20.5485	64.9678	24.6885	247.603	214.832	57.7143	0	10.6393	421.945	14.2467	372.973	81.4706
n004	M	16.83	YES	557.074	172.799	1387.52	3344.74	1498.74	92.5711	407.146	82.0107	204.688	88.6444	388.439	56.1235	195.169	643.678	2531.79	20.172	180.481	118.36	163.593	19.1565	2.37381	28.5715	47.0486	62.8417	28.8447	146.592	63.565	2.48264	21.4518	61.3378	11.2645	39.2315	120.507
n007	M	3.66	YES	282.111	91.0375	664.049	3957.95	1017.45	239.101	403.441	64.225	212.475	125.206	632.179	107.23	34.9671	770.196	2403.52	12.6668	145.106	99.3713	98.864	42.1477	2.50715	68.8287	65.7344	75.9596	66.7448	204.274	49.3764	0	21.9651	107.038	19.7082	359.987	73.4947
n013	M	12.96	YES	470.657	140.413	1063.52	2524.19	738.775	176.172	328.304	85.501	194.22	134.792	488.311	188.96	107.889	516.743	2494.18	19.2139	135.71	101.575	126.126	27.1447	3.62795	38.9212	138.03	49.1042	114.016	159.089	56.3217	0	12.3476	172.678	20.768	232.929	32.9706
n016	F	16.76	YES	311.867	98.7353	796.517	3309.97	1159.15	98.6051	513.636	46.9137	201.86	75.323	482.131	92.5797	100.38	622.862	2351.44	17.3685	134.982	79.4252	153.091	18.7731	3.3542	1.14932	54.2916	92.9253	53.9244	170.364	60.5981	0.824045	14.0597	65.7829	18.436	230.831	77.2011
n017	M	15.17	YES	405.597	138.754	944.767	2501.27	1336.36	52.6652	440.029	72.509	213.235	95.4158	641.702	78.6655	165.17	539.023	2613.61	28.0713	154.681	135.967	126.699	18.6427	0.683468	45.1973	43.5927	78.1984	43.3907	186.456	50.4584	0	198.617	419.876	14.8846	421.214	133.577
n020	F	18.13	YES	324.401	97.6897	727.039	2906.39	1160.76	70.4206	417.483	72.363	181.163	86.5294	469.313	24.6384	210.478	566.31	2346.57	7.38271	134.162	111.805	149.362	41.7559	0.994327	26.8197	41.4353	65.506	21.9707	177.583	37.5952	0	10.6986	65.9243	23.2956	377.464	77.8691
n021	F	20.61	YES	326.463	113.161	823.786	2858.56	1128.52	76.1766	410.069	95.8822	216.966	123.142	535.412	36.2873	146.997	599.312	2479.04	14.8885	146.811	102.683	110.277	39.9658	1.56528	87.6112	417.877	62.675	57.8062	186.252	53.7371	1.92476	184.148	130.982	25.3084	322.642	91.8385
n022	F	7.11	YES	330.11	90.9177	786.55	2719.32	917.869	65.7243	529.168	37.2783	189.324	88.3989	516.504	121.058	126.669	520.885	2201.23	45.459	133.146	131.645	111.242	23.1496	4.82543	48.3631	48.7506	55.5476	16.6387	308.573	40.5977	0	13.3983	38.3357	18.0907	357.01	52.7313
n023	M	21.79	YES	380.459	143.522	878.181	2832.5	907.22	90.8959	483.592	209.267	207.682	71.8341	598.484	19.0677	198.123	531.811	2216.13	16.5234	118.813	112.779	116.823	45.2093	2.50864	36.3384	53.6069	88.9969	163.523	162.479	56.2638	0	8.89895	329.493	17.5813	231.54	55.3552
n024	F	11.47	YES	310.984	103.164	708.323	3150.08	1096.76	42.9738	493.179	42.2708	195.06	95.371	584.018	40.4817	118.322	591.064	2414.25	34.7518	188.107	80.399	110.547	20.384	2.04985	27.3338	48.0977	62.509	14.9551	168.73	39.911	1071.02	8.92006	41.6159	10.6006	29.7163	10.3623
n025	F	15.29	YES	287.936	98.2102	687.122	3073.12	1003.18	64.0184	409.112	48.7761	192.942	81.7368	566.783	125.474	151.258	580.374	2158.99	20.798	145.455	95.7804	93.3754	19.1029	0.362616	73.2345	353.465	79.7697	9.83877	123.196	28.6872	0	11.7667	26.5643	10.9537	251.398	83.2282
n026	M	9.85	NO	193.9	72.5457	509.607	3787.98	900.431	345.41	441.922	68.8297	196.478	148.046	448.312	132.929	86.6156	779.648	3102.59	11.859	106.311	79.7142	107.578	30.5808	2.43413	35.2196	53.7825	36.5957	67.8925	171.41	29.6697	0	18.9751	138.992	17.4693	383.529	43.765
n027	M	13.76	NO	323.425	95.1875	796.346	3776.41	1048.33	112.101	390.288	67.3964	185.595	111.032	518.688	29.3436	139.331	751.403	2648.17	20.3254	118.126	90.9408	86.3943	25.6513	2.08896	24.2216	31.9155	114.297	11.7669	101.364	57.7275	0	15.527	54.9552	12.4936	1.00693	90.0768
n028	M	27.3	YES	505.49	176.697	1300.3	2627.09	1086.96	140.534	292.143	102.53	212.067	65.0446	423.675	42.0958	239.253	494.056	2602.43	24.1075	128.292	104.813	144.695	26.3082	0.98583	30.1034	12.2568	88.0765	8.90428	32.071	41.9549	0	18.5142	36.771	14.1799	113.445	98.8917
n029	M	23.86	YES	446.184	137.099	965.342	2089	856.731	208.501	335.046	187.717	209.635	68.6785	502.357	64.6053	212.635	411.843	2698.57	28.9584	153.057	90.4351	104.149	32.5295	2.24326	45.9224	53.4011	68.6275	142.431	183.782	51.4517	3.44608	5.73851	151.232	13.4155	407.78	109.925
n030	F	25.84	YES	345.86	110.027	974.203	2422.54	730.813	213.461	324.958	71.8903	165.801	113.522	243.158	97.372	182.508	528.719	2471.11	19.8673	103.179	96.7933	123.74	25.888	1.38793	112.999	144.084	37.7056	75.2779	155.538	72.6048	0	191.955	127.943	12.3183	428.572	58.7146
n032	F	25.69	YES	576.029	217.035	1365.03	1864.6	1301.51	168.499	379.554	103.212	201.408	87.7795	447.436	181.556	186.707	413.948	2465.3	20.6779	210.397	117.481	130.392	31.4305	3.2918	9.30192	37.7594	67.7486	71.4215	153.048	24.8902	0	252.174	107.782	11.4169	495.706	99.3561
n033	M	31.55	YES	487.459	157.056	1362.03	2428.86	1071.43	144.495	346.793	74.4415	175.91	84.2268	663.601	78.2757	213.063	493.084	2636.67	19.1526	121.566	95.2374	154.153	34.7663	1.21376	94.1792	39.9206	76.3498	74.1774	200.564	69.1779	0	10.3649	56.8002	14.5488	369.321	0.0126585
n034	M	24.42	YES	499.811	175.788	1063.17	3598.18	1056.78	143.994	329.855	79.8573	189.222	114.191	459.455	51.1259	192.698	713.503	2504.52	21.14	149.551	99.5951	124.434	31.4001	1.85523	54.2227	49.5157	54.0834	44.6968	212.364	57.4446	0	24.2769	103.339	14.2327	386.027	73.5308
n035	F	20.85	NO	263.985	65.3927	544.444	2365.59	664.889	103.931	372.411	55.3586	151.833	84.7817	231.859	115.66	135.267	501.581	2461.99	16.5457	60.8384	87.4635	93.1785	32.4897	1.43449	105.358	45.6478	21.736	32.635	177.377	40.9576	0	12.1426	31.6821	6.31583	330.799	59.9737
n036	F	4.59	YES	337.057	107.309	855.621	2767.72	796.908	221.411	380.163	188.215	181.803	93.2917	577.437	142.131	90.9245	500.837	2227.18	31.7854	104.458	52.9579	88.1997	49.5292	0.745159	91.5913	85.1857	61.4804	212.638	173.149	63.319	0	9.26929	411.527	9.13289	470.326	126.405
n037	M	8.76	NO	377.638	107.539	879.313	6833.5	1555.94	70.3461	610.628	84.8534	232.965	172.121	626.763	150.469	102.211	1154.25	2635.54	19.6169	146.459	98.8898	131.54	31.2713	5.37489	39.1213	132.219	81.2739	37.9006	241.836	41.5514	0	32.3999	157.367	14.6127	391.308	92.4446
n038	F	28.41	YES	343.785	123.112	808.139	3016.68	1476.01	230.075	351.436	73.8272	189.24	113.446	516.967	64.6577	158.931	581.238	2843.52	24.4764	121.861	98.114	91.6419	52.1102	2.582	28.1458	56.1997	65.4635	34.6482	190.92	63.6015	1.15735	14.1343	95.9757	15.032	370.617	87.3635
n039	F	8.17	YES	423.029	125.088	1036.03	4807.85	1176.45	198.358	593.312	54.7825	189.961	103.897	479.541	91.9506	92.4615	949.466	2378.4	23.8135	224.886	92.8947	131.462	44.3094	0.818439	35.4022	47.654	113.092	0	232.013	43.7524	2.21828	24.6458	49.3415	15.5031	32.9607	48.8672
n040	F	11.35	YES	430.503	137.439	950.418	6084.96	1297.47	267.875	546.779	65.0241	228.018	125.25	489.044	63.3721	132.304	1215.36	2557.32	17.2651	191.705	105.032	143.564	58.7795	4.57267	40.9395	60.5001	87.3257	83.4991	188.035	67.9948	1.94161	29.8562	82.5873	15.0632	31.2088	146.456
DS median				357.256	110.044	834.405	3912.7	1047.86	188.924	502.201	92.8031	216.783	111.678	505.815	146.701	127.924	769.772	2390.55	19.8605	120.424	92.5585	121.016	43.8895	2.89544	34.8537	81.66	56.2077	77.3646	203.006	46.6017	0	19.5606	90.4033	21.5286	290.338	93.7335
n median				345.86	113.161	878.181	2906.39	1071.43	140.534	407.146	72.509	195.06	95.371	502.357	78.6655	146.997	580.374	2479.04	20.172	135.71	98.8898	123.74	31.4001	2.08896	39.1213	53.4011	67.7486	44.6968	177.377	51.4517	0	15.527	95.9757	14.6127	357.01	77.8691
DS/n ratio				1.03295	0.972447	0.950151	1.34624	0.978003	1.34433	1.23346	1.27988	1.11137	1.17099	1.00688	1.86488	0.870252	1.32634	0.964303	0.984559	0.887359	0.935976	0.977992	1.39775	1.38607	0.890914	1.52918	0.829651	1.73087	1.14449	0.905737	#DIV/0!	1.25978	0.94194	1.47328	0.813248	1.20373
DS/n ratio				1.03	0.97	0.95	1.35	0.98	1.34	1.23	1.28	1.11	1.17	1.01	1.86	0.87	1.33	0.96	0.98	0.89	0.94	0.98	1.4	1.39	0.89	1.53	0.83	1.73	1.14	0.91	#DIV/0!	1.26	0.94	1.47	0.81	1.2
