# Supplementary material for: Plasma and urinary metabolomic profiles of Down syndrome correlate with alteration of mitochondrial metabolism
Source: Sci Rep. 2018 Feb 14;8:2977. doi: 10.1038/s41598-018-20834-y (PMC5813015; doi:10.1038/s41598-018-20834-y)
Supplement: Supplementary file 2 — Dataset 2 [file 41598_2018_20834_MOESM2_ESM.xlsx]

## Sheet: Urine_All
Manuscript Title: Plasma and urinary metabolomic profiles of Down syndrome correlate with alteration of mitochondrial metabolism.
Authors: Maria Caracausi, Veronica Ghini, Chiara Locatelli, Martina Mericio, Allison Piovesan, Francesca Antonaros, Maria Chiara Pelleri, Lorenza Vitale, Rosa Anna Vacca, Federica Bedetti, Maria Chiara Mimmi, Claudio Luchinat, Paola Turano, Pierluigi Strippoli and Guido Cocchi.
Supplementary Dataset S2. Metabolite levels in urine. "DS" prefix=sample from subject with DS; "n" prefix=sample from healthy subjects; value "0" is to be intended as "below the detection limit".
Case	Sex	Age	Fasting	fumarate	dimethylglycine+x	allantoin	acetone	Isoleucine	leucine	valine	alanine	asparagine	creatine+creatinine	citrate	glycine	ethanolamine	4-hydroxyphenylacetate	3-hydroxyisovalericacid	dimethylamine	trimethylamine-N-oxide	taurine	creatine	glycolate	creatinine	tyrosine	hippurate	formate	trigonelline	1-methylnicotinamide	phenylacetylglycine	2-hydroxyisobutyricacid	glu-gln	lysine
DS001	M	13.09	YES	18.4856	1404.76	156.888	221.718	32.0502	87.3887	85.2455	1031.15	229.423	61234	3326.32	2455.59	611.433	775.811	639.059	3208.58	4903.27	5363.99	0	2071.78	40942.1	927.506	2345.47	144.429	51.5214	96.6638	3695.06	700.314	10786.3	2396.31
DS003	F	16.04	NO	23.7076	1732.15	207.256	347.348	7.28674	97.2341	111.957	417.654	214.318	72076.5	3184.76	2211.05	779.966	1367.84	760.158	3897.93	8144.58	6665.02	1943.68	1714.6	46887.4	1028.29	1237.87	57.8706	32.1321	59.0886	7210.42	885.841	10109	2427.26
DS004	M	17.99	YES	18.2568	1996.95	200.6	170.307	27.0325	116.895	94.2131	651.641	204.937	68832.7	3094.06	3190.48	654.94	787.023	814.863	3237.24	12564.9	3721.85	0	1967.55	46529	1205.93	1252.11	98.943	158.017	97.042	4367.23	520.765	11150.2	2306.21
DS008	M	4.96	YES	23.1228	848.901	257.515	161.861	4.64984	37.5594	62.5788	310.443	182.981	38911.4	1524.36	1095.36	425.814	777.905	416.84	2866.76	9690.73	3478.92	7991.9	978.432	17028.3	729.088	3254.54	84.1112	47.2628	25.992	2788.79	272.909	10699.4	2382.05
DS009	M	16.02	NO	24.8355	1729.62	245.511	655.561	17.2947	14.949	66.4289	419.955	223.267	57628.1	1635.79	1021.59	538.11	918.535	589.701	3038.15	4304.65	4231.73	226.443	1225.12	38315.7	565.153	3628.87	109.579	70.9004	169.31	2711.46	456.303	9906.15	2060.58
DS010	F	35.01	YES	25.0728	1641.79	238.416	207.97	16.3615	97.7337	101.269	700.991	247.397	56802.3	2473.96	6435.98	542.759	905.263	951.511	2806.4	12416.9	5698.45	1857.56	2376.6	37119	1004.28	792.601	120.976	136.307	90.4553	2759.72	332.511	9018.31	3004.01
DS011	F	9.01	YES	25.3853	887.194	276.591	136.67	24.4411	106.891	100.058	742.177	224.126	41238.9	2420.75	2565.71	731.921	695.739	661.061	3319.75	4200.3	5016.26	1389.76	2071.48	26641.5	910.05	799.273	233.709	62.5828	218.801	1486.33	833.113	12171.3	2999.95
DS012	F	18.16	NO	20.8107	1797.7	160.174	197.109	3.09511	96.8855	75.2954	434.362	230.607	68815.8	2332.12	1924.18	687.134	694.604	577.811	3804.18	8631.35	6261.06	489.093	1898.98	46390.2	790.164	3144.45	168.837	46.0856	44.3648	5254.8	447.11	9486.78	2835.56
DS013	F	4.04	NO	24.5809	2503.38	255.09	379.781	25.9596	138.375	125.727	452.78	258.694	49590.5	1958.24	1825.17	551.745	997.926	641.997	2894.47	4380.79	4768.6	15714.2	1840.33	18030.5	1105.17	4983.93	322.177	49.5327	69.2901	3473.13	462.991	11828.9	2875.88
DS014	M	14.13	YES	25.6123	4133.18	349.76	196.978	14.4336	113.231	102.178	1722.76	270.404	70300.9	3145.41	4796.77	857.262	746.888	1271.41	3608.68	5535.24	6421.07	560.305	2404.95	47202.7	1055.13	1482.39	189.182	35.6614	69.2478	2364.22	681.13	13108.3	2261.98
DS016	M	7.97	NO	23.1825	1393.48	246.82	144.712	0	60.2884	59.7965	560.071	375.958	39298.7	1872.81	2133.27	521.665	733.912	543.259	2718.05	5104.54	5853.45	2434.52	1623.2	23919.8	660.398	2400.88	79.7871	312.401	33.6274	6172.38	190.323	11171.1	2796.9
DS017	M	7.01	NO	26.9906	1708.72	281.146	195.045	13.4808	106.049	96.7553	840.173	247.3	48744	1563.27	3325.35	784.316	701.762	509.127	3072.9	8871.98	5236.61	5328	1567.18	27623.2	1334.39	1211.36	172.837	103.856	23.2817	2307.29	374.732	11407.6	3281.49
DS019	M	17.06	NO	18.9117	2009.77	467.545	237.834	14.7979	131.072	115.124	825.669	251.252	55388.3	1494.73	3322.29	535.13	697.21	951.353	2826.12	16616.5	4685.54	1794.99	2260.99	35431.3	964.839	3164.17	216.27	10.5798	47.7532	3491.1	516.319	8138.68	3982.44
DS021	F	12.01	YES	18.2895	827.261	183.874	170.536	21.002	61.9049	53.5838	515.716	196.667	48723.3	2064.81	1965.34	807.175	949.405	507.607	3517.57	5920.31	3857.25	339.01	2845.51	32433.9	827.882	2205.82	97.2994	81.0891	94.2469	5631.02	645.063	13603.2	3154.87
DS023	M	11	NO	24.6484	923.386	327.615	186.608	27.0206	116.847	104.119	802.788	244.709	43059	3516.47	2517.72	701.836	511.636	715.314	3172.72	4583.03	9508.92	0	2577.29	28929.4	1294.43	904.668	293.702	82.1369	117.958	656.298	476.733	14295.9	2937.24
DS024	M	19.94	NO	19.8144	1777.03	343.422	144.512	28.4411	103.549	77.8635	933.617	296.161	64949.9	586.119	5401.82	546.98	838.593	1623.26	2852.87	1469.19	6058.44	317.615	1118.37	42280.9	1142.89	581.872	169.9	109.119	94.6947	3765.97	371.525	8658.75	3285.58
DS025	F	10	YES	19.1392	823.566	329.785	160.341	14.6395	62.9468	68.9838	423.629	196.73	53268.2	1672.7	1730.33	672.434	914.014	886.545	3220.95	6445.66	8288.13	7066.99	1972.54	29010.5	827.54	1791.26	115.455	70.3725	91.1335	4070.96	395.979	12403.8	2677.98
DS026	F	21.03	YES	30.1614	1653.02	375.214	126.434	12.38	83.9156	64.1832	489	216.416	56022.9	3853.99	2035.85	517.33	746.301	403.817	3056.55	6618.73	4020	1033.17	1634.78	35412.8	627.829	2124.26	181.96	72.8952	0	5189.04	475.712	9868.7	2398.33
DS027	M	9.04	YES	22.3871	921.538	276.713	180.889	2.70046	36.9328	60.367	463.021	212.776	56324.8	3776.22	1949.97	726.324	540.481	544.091	3586.89	9554.68	3500.23	2104.79	1678.37	35532.7	656.681	1136.4	60.8856	38.8015	87.9734	1150.39	725.74	12631.8	2435.45
DS030	M	7.98	NO	21.005	986.497	372.326	256.312	0	40.0587	34.838	163.617	253.939	61222.1	117.453	356.963	294.728	1011.42	231.018	3312.33	9751.31	3146.14	14711.2	400.522	25878.4	472.744	2429.38	49.1098	72.1394	115.151	5908.55	450	10464.5	1964.26
DS038	M	20.35	NO	12.0838	1035.05	475.957	196.158	17.1095	78.5685	65.7456	440.238	231.363	69907.5	1107.48	1609.16	598.983	751.668	666.542	3725.27	6546.7	6132.24	299.649	976.756	47090.7	668.818	2957.26	148.855	104.451	73.0503	1809.99	257.41	8848.63	2272.76
DS040	M	15.59	NO	21.3232	1605.77	240.146	217.52	0	69.2046	61.5982	785.714	218.674	61064	3103.65	7736.34	610.638	545.51	529.777	2796.77	7265.76	6559.05	0	1788.43	41425.7	988.631	1819.48	157.216	12.1625	7.29032	2607.91	447.761	10080.2	2427.46
DS041	M	6.1	YES	22.0953	1516.03	312.185	160.42	20.7212	88.2807	90.5613	686.002	246.952	47437.6	1040.36	1571.94	497.583	1837.78	794.55	3334.48	3868.44	3281.67	9440.24	1391.99	22348.2	1229.82	717.33	254.113	311.21	83.6978	2556.34	632.672	12886.9	2864.91
DS044	F	3.99	NO	26.9172	1232.4	231.712	121.464	3.96129	47.5755	63.2353	435.781	207.362	47398.4	2997.99	2529.75	421.484	822.45	394.27	2925.35	5744.94	5366.06	13023.8	1203.07	17397.2	632.119	8363.28	159.943	70.3796	50.0229	1645.59	486.388	10414.7	2092.52
DS046	M	14	NO	17.694	829.962	167.929	237.073	12.3274	63.3465	47.8129	421.771	226.812	62691.1	1325.66	1432.68	751.549	581.741	529.196	3187.25	7167.04	5507.25	4721.58	2056.28	37919.2	688.989	4299.73	54.832	26.2269	26.2188	5522.9	432.965	12724.6	2516.26
DS047	F	9.99	NO	17.6968	1275.91	200.614	61.5245	21.8768	89.7359	86.3032	443.26	229.723	41996.7	3219.35	1901.86	588.546	763.268	681.19	3484.33	3187.77	5628.24	379.557	1791.77	28899.4	1199.51	2183.64	180.697	91.0605	66.2511	2966.11	644.726	13586.5	2699.63
DS050	F	9.98	NO	24.4773	1559.48	326.099	183.945	9.19317	100.91	86.853	724.411	238.715	63260.7	4587.74	3433.14	567.665	714.478	567.935	2778.31	9216.13	5502.26	14547.9	2056.79	29225.7	854.724	1389.7	266.792	42.358	0	3830.01	403.177	10898.9	3506.27
DS051	F	10.01	YES	19.7684	1748.61	234.971	200.503	5.47554	69.3742	87.1397	352.909	221.544	60197.6	2696.41	1679.77	731.641	622.39	653.88	3715.56	8993.31	7783.93	6578.39	2432.96	33745.5	731.959	2012.43	238.733	22.6933	105.347	2797.23	613.093	14543.2	2726.94
DS052	M	8.03	YES	30.2135	1652.41	234.169	203.13	25.9071	84.6136	78.8535	836.954	236.431	54675	3790.47	3646.17	617.479	1080.18	1040.99	3645.81	5994.29	6484.5	6225.05	2202.61	31751.7	1198.49	1556	216.408	52.158	122.158	6002.85	481.751	12283.9	2523.71
DS056	F	6.04	YES	20.1765	1741.67	247.273	412.14	0	65.3827	96.8554	933.973	327.303	34459.1	2817.34	3669.08	615.505	966.096	663.419	2816.6	11745.2	7050.72	2334.98	3328.95	21074	939.462	875.706	158.906	34.2735	75.6655	3291.89	212.645	10795.3	2609.39
DS059	F	7.01	YES	20.5455	1091.29	331.468	237.183	18.1791	51.9941	67.8722	380.529	260.584	46645.2	3614.91	2104.98	614.671	475.379	400.826	3510.59	3850.13	6857.19	4318.76	1114.15	28391.6	872.888	501.494	192.991	58.2665	0	1630.13	384.491	13407.4	3581.02
DS062	M	21.95	YES	19.4697	1242.95	199.077	249.025	32.5799	177.509	136.542	485.369	252.316	78337.9	4624.52	2476.08	873.298	459.22	420.693	3840.44	9936.75	3664.31	1.23252	1616.26	52285.9	864.175	951.191	97.9488	77.4651	34.2504	1449.96	798.554	11376.4	2744.02
DS063	F	4.94	YES	26.5284	1468.8	345.894	173.186	26.7051	75.7501	102.02	638.375	255.771	30125.5	3735.58	7109.46	647.657	1839.72	525.444	3152.12	4863.83	4713.83	3474.91	1297.76	16567.4	1062.58	757.315	550.591	306.524	51.1223	2626.67	631.052	11333.7	2895.77
DS064	M	8.02	NO	20.9029	784.085	152.063	99.7205	7.43205	29.2469	34.7234	492.325	200.771	22581.6	2008.74	1989.84	372.706	610.61	323.495	2001.86	3471.4	3309.28	3481.31	3002.23	14968.8	674.434	1759.98	215.094	53.4666	9.52372	3972.18	438.598	10574.2	3730.98
DS066	M	11.1	YES	25.4733	1106.22	246.92	245.252	23.7255	88.2997	112.883	812.703	285.05	55029.3	1684.13	5577.27	641.057	587.078	1073.05	3652.23	3382.8	5402.05	0	1922.3	36443.3	1588.52	928.869	206.944	59.1569	95.0161	1448.18	818.563	12875	2692.58
DS067	M	3.01	NO	19.5721	4422.79	239.307	83.8182	51.5416	194.085	73.5338	2467.53	364.661	24762.7	1102.32	8604.83	450.739	3971.01	902.416	2400.82	13310.2	3130.65	6835.76	1565.6	8831.87	1455.83	1614.67	794.393	20.0734	0	3974.05	178.261	9612.89	5530.91
DS071	F	21.03	NO	35.2238	1569.92	294.599	211.512	33.174	72.4052	100.488	722.828	206.546	52118.6	4070.21	3245.22	687.342	627.33	597.878	3088.76	6465.09	2454.53	76.391	1674.55	34415.5	977.064	1045.52	101.471	16.887	70.3964	1254.86	416.462	9960.38	3008.03
DS075	M	5.71	YES	26.7298	1420.84	261.452	447.437	11.0875	80.6199	76.9728	206.997	204.451	43175.1	1091.61	1110.57	539.706	1110.49	577.622	3365.33	19177.5	3292.64	5657.39	1124.36	23330.1	792.703	2879.86	97.5157	73.9203	103.746	4622.31	588.983	12315.8	2496.91
DS078	M	7.7	NO	39.0435	1058.05	464.859	163.604	7.65754	60.5107	77.1528	694.508	246.55	52059.9	3553.6	2013.72	698.41	862.4	396.449	3442.88	2759.45	7931.48	8971.37	1939.56	26269.4	1136.28	699.429	126.538	69.7803	58.2689	1785.18	453.332	11983.5	2611.21
DS079	F	13.03	YES	31.8409	1307.55	359.227	224.841	25.0475	71.5259	72.25	685.62	215.677	50553.7	4138.6	3505.47	593.494	629.356	1614.65	3339.97	3423.94	6049.33	390.528	1749.97	34010.4	825.832	5858.75	246.962	83.7095	98.1037	2228.27	549.057	11377	4036.03
DS080	F	11.08	NO	23.029	855.831	390.431	155.986	21.8311	94.7099	68.5169	651.759	208.615	57303.4	968.022	1032.71	461.801	583.545	544.446	3301.54	10404	6026.48	7115.86	1567.95	30731.9	778.435	1578.94	111.525	6.09608	74.848	3375.71	536.264	11848.6	2326.5
DS083	F	25.23	YES	29.9708	1828.02	256.923	123.257	36.5181	76.6058	56.498	433.19	219.217	69636.1	3923.9	2864	1120.9	576.609	398.327	3638.01	6286.73	6681.77	540.687	1056.32	46277.6	698.696	1545.46	142.62	128.386	48.2942	2803.39	432.056	11348.6	2514.09
DS084	M	17.99	NO	10.5977	1924.41	370.431	121.101	23.7679	94.8086	88.8931	533.755	230.669	64112.9	1080.17	2757.46	556.994	686.422	1519.91	4439.32	33055.3	6308.11	62.8455	1402.93	43151.6	716.995	1494.94	221.384	105.779	148.494	2700.27	537.14	9717.38	2259.02
DS085	M	14.08	NO	17.9171	1458.89	277.46	159.738	9.06313	102.337	74.4085	600.451	224.57	78220.3	1509.48	2710.38	837.631	1340.96	864.032	3229.13	15038.6	7625.02	1313	2541.59	51304.6	961.939	1776.58	124.229	71.853	16.6754	3773.19	604.508	10343.1	2565.3
DS088	F	12	NO	48.3823	894.93	308.524	127.076	34.3098	93.8569	69.9025	1739.2	245.578	39419.4	5016.87	3823.35	558.07	661.146	454.644	2645.17	5420.89	7499.34	5610.69	2119.25	20567.2	996.403	7834.45	228.861	155.274	30.9423	1634.5	633.777	11694	3581.02
DS089	F	20.73	YES	23.7812	1225.51	262.825	143.468	0	73.7914	70.1442	285.341	200.411	66234	3879.85	1542.25	575.56	557.051	408.839	3450.59	3254.96	3892.8	639.454	986.313	44177.3	625.997	2108.16	227.336	39.4186	108.012	4983.08	586.023	9004.93	2314.31
DS090	M	28.02	YES	25.1122	1957.73	235.453	134.433	3.58719	92.7524	67.1686	817.96	229.892	69450.8	3375.46	2341.2	588.174	1169.04	529.497	3182.13	11252.3	5365.2	638.077	1552.29	46862	820.453	4367.83	191.911	57.1598	20.6845	5092.5	460.446	9451.55	2331.78
DS091	M	11.09	YES	21.2613	1846.65	380.802	114.439	16.8421	74.2466	91.1288	645.244	257.483	44178	1577.76	3026.66	555.42	746.865	528.066	2859.56	8111.73	3553.06	5139.74	2563.08	25115.1	976.706	2677.7	343.647	85.2459	23.1287	3806.75	451.16	10463.8	2924.4
DS094	F	23.23	YES	19.9673	1053.07	173.181	107.608	34.9866	64.2064	45.11	349.311	232.587	78220.3	1158.45	1531.3	627.526	857.146	281.824	3702.61	24064.5	2875.73	593.997	667.199	53225	934.213	7065.07	20.9137	191.028	119.793	4853.69	422.728	9509.8	2333.69
DS095	M	8.04	NO	32.2236	1565.41	227.704	202.703	8.32632	96.5468	109.427	619.337	268.422	43951	3119.3	1644.03	627.702	2312.42	630.541	3221.94	11086.9	3933.09	4781.22	1432.49	25566.2	1216.48	734.47	167.401	78.5162	146.211	6751.51	643.352	11936.5	2915.53
DS097	M	13.03	YES	16.7161	3072.6	529.674	270.05	27.6495	91.6273	80.159	650.064	289.411	57046.2	1681.93	2376.48	667.732	1359.49	580.317	3139.72	4040.01	6461.63	2461.1	2605.45	35677.5	1198.86	543.139	334.27	124.336	105.262	2022.16	397.755	12294.2	2779.21
n004	M	16.83	YES	21.4722	1636.26	260.593	169.822	27.7112	146.33	123.082	672.074	203.978	65670.4	1360.04	2716.58	545.526	637.734	1005.01	2939.2	9647.71	3703.83	1028.75	1484.49	43146.6	1207.34	2584.88	167.495	98.5359	165.23	2134.48	644.885	9427.12	4125.8
n012	M	11.1	YES	29.9588	1286.03	87.7484	209.825	12.7515	64.1119	54.1283	389.235	108.334	23497.3	1225.64	1401.9	394.031	1409.12	434.571	1948.51	1872.71	4751.82	104.759	1179.55	15500.2	853.934	1724.53	178.377	15.3582	0	3577.55	360.581	8692.25	1983.96
n013	M	12.96	YES	21.8421	1764.02	251.643	163.357	18.3217	138	109.955	806.315	264.5	68456.5	2224.61	4684.79	559.581	768.513	943.103	2719.88	6549.83	8106.19	19096	2090.53	27252	781.932	511.357	308.174	108.766	120.551	2732.83	308.735	10889.2	3331.72
n014	F	14.75	NO	28.0306	1697.48	197.309	104.033	0	86.9811	89.6351	771.157	299.645	51269.8	5304.87	7591.49	556.409	858.964	662.557	2449.65	2730.95	5542.25	442.651	2126.95	34451.7	757.801	3028.23	257.911	182.235	61.4338	3788.9	511.317	10420.2	2593.3
n015	F	12.26	NO	21.4165	1708.48	223.615	186.85	23.6226	126.64	100.955	806.19	271.021	70231.2	1636.94	5073.57	567.078	578.969	1851.91	3245.49	6736.33	9609.5	12648.5	1705.55	34476.8	960.596	2668.13	126.877	26.6414	208.162	2160.45	386.159	12911.7	2978.33
n016	F	16.76	YES	29.1984	1183.24	202.302	70.1347	10.9394	92.8628	84.7222	915.195	228.424	55746.8	3426.1	6534.99	589.783	694.903	1764.91	3193.79	8268.75	5606.54	454.557	2178.13	37221.2	662.769	1164.37	360.129	27.1308	60.7976	2807.84	477.95	10669.1	4218.18
n017	M	15.17	NO	16.2176	1684.88	160.253	32.8936	17.9557	62.467	53.6922	661.804	210.49	65614.1	630.999	2686.84	662.094	660.077	621.435	3147.37	1830.29	10020.5	489.462	2207.57	44080.8	640.118	3230.97	68.7781	9.40081	34.7124	3563.98	334.735	12302.7	3757.97
n018	M	25.61	NO	23.1935	1241.29	196.018	34.9809	17.437	72.9802	79.2077	550.524	205.147	73411.6	1887.37	1880.33	1111.52	961.94	684.416	3368.39	4419.65	5113.72	1277.84	1210.63	48242.8	698.348	3410.35	80.4943	253.924	135.353	3822.43	615.029	9976.16	2240.71
n026	M	9.85	NO	38.3256	2050.25	397.922	198.388	12.8733	54.4862	53.8121	767.184	219.24	46297.5	6437.54	6118.22	546.79	1135.71	362.895	3298.97	2640.33	5971.93	3315.3	2258.57	27399.4	791.119	620.19	225.06	37.2661	45.7356	2789.13	472.231	11594.8	2789.09
n028	M	27.3	YES	19.7776	1284.19	261.41	152.601	7.44444	149.117	96.0908	831.787	232.511	72065	2392.12	2979.02	607.278	639.026	971.297	3260.22	4976.25	7523.35	975.181	1426.03	47919.1	828.185	5610.13	317.45	405.11	112.143	1581.48	492.477	10515.9	2899.99
n029	M	23.86	YES	18.5195	1385.9	124.227	127.56	8.41693	106.633	46.4274	533.396	241.93	83253.4	472.063	2418.35	717.022	852.81	999.811	3393.54	1766.21	9189.08	406.055	808.049	55311	1044.88	5225.9	118.734	271.75	246.104	2401.42	471.789	9982.43	2646.51
n030	F	25.84	YES	18.0062	1290.32	230.165	124.366	12.6267	76.0145	78.973	204.583	217.285	85895.9	2049.72	1485.34	848.386	729.408	738.564	4165.53	4584.72	2635.76	748.195	1241.71	56828.7	479.334	3212.74	106.09	273.109	179.163	2804.79	702.942	10027	2707.51
n032	F	25.69	YES	18.9417	1593.14	508.498	150.156	31.9286	125.621	81.9363	761.666	319.96	85163.2	4035.04	8804.93	454.352	925.403	540.91	2644.91	21277.1	6496.14	15133	2747.35	43200.3	699.811	2230.85	289.997	155.908	59.1623	1422.23	302.673	9583.11	4068.7
n033	M	31.55	YES	25.1935	1013.6	198.991	272.071	12.9158	103.482	52.9106	641.581	217.174	46390.7	1694.83	6902.53	392.871	529.203	792.73	2197.01	6897.7	8590.17	236.854	3122.82	30618.1	526.146	3316.47	152.73	307.754	0	954.573	428.659	9655.35	2798.41
n034	M	24.42	YES	25.5173	1697.42	428.513	286.568	23.621	106.588	90.1984	915.254	280.416	67277.4	2429.29	3415.7	468.836	872.917	621.953	3019.8	6142.18	7691.47	620.452	1256.47	44777.6	790.25	651.021	338.469	142.657	46.2896	2211.15	558.175	8646.99	2521.05
n036	F	4.59	YES	41.2899	1818.46	246.657	255.444	11.8624	106.058	84.4753	176.902	369.774	66820.9	834.306	2013.37	462.849	706.326	666.653	4299.76	7897.62	5045.46	16406.2	505.37	28392.3	544.348	1252.55	225.643	47.6376	216.164	2434.11	442.818	11248.7	2439.5
n037	M	8.76	NO	49.1892	945.128	395.471	110.382	8.87021	80.1363	83.0289	1197.5	254.768	32594.7	3832.04	3857.39	480.716	522.738	661.829	2464.97	2578.5	4362.99	0	1363.55	22181.3	721.604	840.201	921.331	86.4575	132.998	758.596	348.045	9101.97	6962.4
n038	F	28.41	YES	27.3816	1688.43	254.377	140.697	23.2464	126.389	94.463	1738.26	413.942	70224.2	3054.29	6227.58	743.926	732.666	527.302	3780.15	3548.69	3294.05	672.823	1747.17	46973.7	976.021	5198.89	134.136	57.9544	71.5635	2425.36	762.343	11150.1	2527.49
n039	F	8.17	YES	28.4023	1377.12	313.476	171.425	9.2043	90.2727	71.0381	600.413	207.086	35237.2	2223.25	2208.59	436.565	649.19	475.652	2862.09	2125.83	4890.14	2662.81	1221.85	22833.4	829.325	5635.45	140.667	95.0048	39.2379	1294.74	416.577	11678.7	3445.93
n040	F	11.35	YES	20.1137	1418.65	256.303	124.982	32.5165	84.9408	78.533	790.588	228.04	49031.9	2576.07	3256.91	643.271	650.243	566.302	3341.23	3782.71	7250	362.089	2648.81	32744	813.073	9629.06	475.567	88.5323	83.9583	2716.49	460.345	14018.6	2737.69
DS median				23.029	1468.8	261.452	183.945	16.8421	84.6136	77.1528	619.337	230.669	55388.3	2473.96	2376.48	611.433	751.668	580.317	3221.94	6546.7	5402.05	1943.68	1749.97	33745.5	927.506	1759.98	168.837	70.3796	70.3964	3291.89	475.712	11171.1	2692.58
n median				24.1935	1505.89	249.15	151.378	12.8945	98.1724	82.4826	764.425	230.467	66245.6	2223.93	3336.31	557.995	717.867	664.605	3170.58	4502.19	5789.23	710.509	1595.02	35849	786.091	2848.18	201.719	96.7703	77.7609	2429.73	466.067	10468	2793.75
DS/n ratio				0.951869	0.975366	1.04938	1.21513	1.30614	0.861888	0.935383	0.810199	1.00088	0.836106	1.11243	0.712309	1.09577	1.04708	0.873176	1.0162	1.45412	0.93312	2.73562	1.09715	0.941323	1.1799	0.617932	0.836994	0.727285	0.905293	1.35484	1.02069	1.06716	0.963787
DS/n ratio				0.95	0.98	1.05	1.22	1.31	0.86	0.94	0.81	1	0.84	1.11	0.71	1.1	1.05	0.87	1.02	1.45	0.93	2.74	1.1	0.94	1.18	0.62	0.84	0.73	0.91	1.35	1.02	1.07	0.96
